# Supplementary material for: HIF-2α-pVHL complex reveals broad genotype-phenotype correlations in HIF-2α-driven disease
Source: Nat Commun. 2018 Aug 22;9:3359. doi: 10.1038/s41467-018-05554-1 (PMC6105673; doi:10.1038/s41467-018-05554-1)
Supplement: Supplementary file 4 — Supplementary Data 1 [file 41467_2018_5554_MOESM4_ESM.xlsx]

## Sheet: Sheet1
		Mutation Information								Associated Disease											Age of Disease Onset			Hormone Profile		Patient Characteristics	Publication Information
Class 1a Disease	Patient #	Amino acid Mutation	DNA Mutation	Mutation found in Non-Cancerous Tissue	Germline Mutation	Somatic Mutation	Heterozygous Mutation	Gain of EPAS1	Family History	Pheochromocytoma	Paraganglioma (PGL)	Gangliocytic PGL	PGL (Organ of Zuckerkandl)	Hemangioma	Hemangioblastoma	Somatostatinoma	Metastasis	Polycythemia	Ocular Manifestations	Other Morbidities	Age of Polycythemia Diagnosis	Age of first PHEO/PGL Tumour	Age of first Somatostatinoma	Noradrenergic Phenotype	EPO	Sex	Publication
	1	A530T	c.1588G>A	No	No	Yes	Yes	NA	No	Yes	Multiple	No	No	No	No	Multiple (duodenal and pacreatic head)	Yes (Som)	Yes	Optic disc and peripheral retinal neovascularization, optic disc fibrosis	Gallbladder Disease	0	14	29	Yes	Elevated	F	Pacak et al., J Clin Oncol, 2013; Zhuang et al., NEJM, 2012; Pacak et al., Ophthalmology, 2014
	2	Y532C	c.1595A>G	No	No	Yes	Yes	NA	No	No	Multiple	No	No	No	No	Multiple (duodenal)	Yes (Som)	Yes	Yes	Gallbladder Disease	7	35	35	Yes	Elevated	F	Pacak et al., J Clin Oncol, 2013; Yang et al., Blood, 2013
	3	A530V	c.1589C>T	No	No	Yes	Yes	NA	No	Yes	Multiple	No	Yes	No	No	Multiple (duodenal)	No	Yes	Yes	Gallbladder Disease, renal cyst	0	18	22	Yes	Elevated	F	Pacak et al., J Clin Oncol, 2013; Zhuang et al., NEJM, 2012
	4	L529P	c.1586T>C	No	No	Yes	Yes	NA	No	Yes	Multiple	No	No	Hemangioma of liver	No	Yes (duodenal)	No	Yes	Yes	Gallbladder Disease	5	17	25	Yes	Elevated	F	Pacak et al., J Clin Oncol, 2013; Yang et al., Blood, 2013
	5	L529P	c.1586T>C	No	No	Yes	Yes	NA	No	Yes	Multiple	No	No	No	No	Multiple (duodenal)	NA	Yes	NA	NA	16	45	59	Yes	Elevated	F	Buffet et al., J Clin Endocrinol Metab, 2014
	6	D539N	c.1615G>A	No	No	Yes	Yes	NA	No	No	Multiple	No	No	No	No	Yes (duodenal)	Yes	Yes	Optic disc fibrosis and neovascularization	Gallbladder Disease	2	39	39	Yes	Elevated	F	Pacak et al., Ophthalmology, 2014
	Patient #	Amino acid Mutation	DNA Mutation	Mutation found in Non-Cancerous Tissue	Germline Mutation	Somatic Mutation	Heterozygous Mutation	Gain of EPAS1	Family History	Pheochromocytoma	Paraganglioma (PGL)	Gangliocytic PGL	PGL (Organ of Zuckerkandl)	Hemangioma	Hemangioblastoma	Somatostatinoma	Metastasis	Polycythemia	Ocular Manifestations	Other Morbidities	Age of Polycythemia Diagnosis	Age of first PHEO/PGL Tumour	Age of first Somatostatinoma	Noradrenergic Phenotype	EPO	Sex	Publication
Class 1b Disease	7	L542P	c.1625T>C	Mutation presents as Mosaic in blood	No	Yes	Yes	NA	No	No	Yes	No	No	Hemangioma of cranial vault	No	No	NA	Yes	NA	NA	2	9	---	No	Elevated	M	Buffet et al., J Clin Endocrinol Metab, 2014
	8	A530T	c.1588G>A	No	No	Yes	Yes	Yes	No	Yes	Multiple	No	No	No	No	No	NA	Yes	NA	NA	1	18	---	Yes	Elevated	F	Comino-Mendez et al., Human Molecular Genetics, 2013
	9	P531S	c.1591C>T	No	No	Yes	Yes	NA	No	Yes	Multiple	No	No	No	No	No	NA	Yes	NA	Parotid Adenoma	7	13	---	No	Elevated	M	Comino-Mendez et al., Human Molecular Genetics, 2013
	10	P531L	c.1592C>T	NA	No	Yes	Yes	NA	No	Yes	Multiple	No	No	No	No	No	NA	Yes	NA	No other tumours	1	18	---	No	Elevated	F	Comino-Mendez et al., Human Molecular Genetics, 2013
	11	A530E	c.1589C>A	No	No	Yes	Yes	NA	No	No	Multiple	No	No	No	No	No	NA	Yes	NA	NA	0	15	---	Yes	Elevated	M	Toyoda et al., Pediatrics, 2014
	12	A530V	c.1589C>T	No	No	Yes	Yes	NA	No	Bilateral	Multiple	No	No	No	No	No	NA	Yes	NA	NA	0	20	---	Yes	Elevated	F	Taieb et al., J Clin Endocrinol Metab, 2013
	13	L403P, A530V (cis)	c.[1208T>C; 1589C>T]	No	No	Yes	Yes	NA	No	No	Multiple	No	No	No	No	No	No	Yes	NA	NA	NA	24	---	No	NA	M	Welander et al., J Clin Endocrinol Metab, 2014a
	14	P531S	c.1591C>T	No	No	Yes	Yes	NA	No	Yes	No	No	No	No	No	No	No	Yes	NA	Meningioma, duodenal carcinoma	NA	67	---	Yes	NA	M	Welander et al., J Clin Endocrinol Metab, 2014a
	15	F374Y	c.1121T>A	Yes	Yes	No	Yes	No	Yes	No	Multiple	No	Yes	No	No	No	NA	Yes	NA	NA	1	35	---	Yes	Elevated	M	Lorenzo et al., J Mol Med, 2012
	16	D539N	c.1615G>A	No	No	Yes	Yes	NA	No	No	Multiple	No	No	No	No	No	Yes	Yes	optic disc fibrosis and neovascularization, retinal hard exudate	No other tumours	0	8	---	Yes	Elevated	F	Pacak et al., Ophthalmology, 2014
	17	P531S	c.1519C>T	No	No	Yes	Yes	NA	No	Multiple	Multiple	No	No	No	No	No	No	Yes	optic disc fibrosis and neovascularization, retinal hard exudate	No other tumours	2	15	---	Yes	Elevated	M	Pacak et al., Ophthalmology, 2014
	18	A530V	c.1589C>T	No	No	Yes	Yes	NA	No	Yes	Yes	No	No	No	No	No	NA	Yes	No	NA	Childhood	27	---	NA	Elevated	M	Liu et al., Endocr Pathol, 2017a
	Patient #	Amino acid Mutation	DNA Mutation	Mutation found in Non-Cancerous Tissue	Germline Mutation	Somatic Mutation	Heterozygous Mutation	Gain of EPAS1	Family History	Pheochromocytoma	Paraganglioma (PGL)	Gangliocytic PGL	PGL (Organ of Zuckerkandl)	Hemangioma	Hemangioblastoma	Somatostatinoma	Metastasis	Polycythemia	Ocular Manifestations	Other Morbidities	Age of Polycythemia Diagnosis	Age of first PHEO/PGL Tumour	Age of first Somatostatinoma	Noradrenergic Phenotype	EPO	Sex	Publication
Class 1c Disease	19	P531S	c.1591C>T	No	No	Yes	Yes	NA	No	Yes	NA	NA	No	NA	NA	NA	NA	NA	NA	NA	---	24	---	NA	NA	F	Favier et al., NEJM, 2012
	20	A530V	c.1589C>T	No	No	Yes	Yes	NA	No	bPCC	Multiple	No	No	No	No	No	NA	No	NA	Basal Cell Carcinoma	---	40	---	No	Normal	F	Comino-Mendez et al., Human Molecular Genetics, 2013
	21	Ile533_Pro534del	c.1599_1604del	No	No	Yes	Yes	Yes	No	Yes	No	No	No	No	No	No	NA	No	NA	No other tumours	---	46	---	NA	NA	F	Comino-Mendez et al., Human Molecular Genetics, 2013
	22	Pro534_Asp536del	c.1600_1608del	No	No	Yes	Yes	Yes	No	Yes	No	No	No	No	No	No	NA	No	NA	Uterine Myoma	---	43	---	No	Normal	F	Comino-Mendez et al., Human Molecular Genetics, 2013
	23	D539Y	c.1615G>T	No	No	Yes	Yes	Yes	No	No	Yes	No	No	No	No	No	NA	No	NA	No other tumours	---	78	---	NA	NA	F	Comino-Mendez et al., Human Molecular Genetics, 2013
	24	P531R	c.1592C>G	No	No	Yes	Yes	NA	No	Yes	No	No	No	No	No	No	NA	No	NA	Colon Adenoma	---	64	---	Yes	NA	F	Welander et al., J Clin Endocrinol Metab, 2014a
	25	Y532C	c.1595A>G	NA	No	believed to be somatic	Yes	NA	No	No	Yes	No	No	No	No	No	NA	No	NA	Rectal Carcinoma	---	73	---	Yes	NA	M	Welander et al., J Clin Endocrinol Metab, 2014a
	26	P531A	c.1591C>G	NA	No	believed to be somatic	Yes	NA	No	No	Yes	No	No	No	No	No	NA	No	NA	No other tumours	---	46	---	No	NA	M	Welander et al., J Clin Endocrinol Metab, 2014
	27	S71Y	c.212C>A	NA	NA	NA	Yes	NA	NA	Yes	No	NA	No	NA	NA	NA	NA	NA	NA	NA	---	NA	---	NA	NA	F	Toledo et al., Endocrine-Related Cancer, 2013
	28	P531S	c.1591C>T	No	No	Yes	Yes	NA	No	No	Yes	No	No	No	No	No	NA	No	No	No other tumours	---	47	---	NA	NA	F	Toledo et al., Endocrine-Related Cancer, 2013
	29	P531L	c.1592C>T	No	No	Yes	Yes	NA	No	Yes	No	No	No	No	No	No	NA	No	No	No other tumours	---	72	---	NA	NA	F	Toledo et al., Endocrine-Related Cancer, 2013
	30	P531T	c.1591C>A	No	No	Yes	Yes	NA	No	No	Yes	No	No	No	No	No	Yes	No	No	No other tumours	---	10	---	NA	NA	M	Toledo et al., Endocrine-Related Cancer, 2013
	31	P531L	c.1592C>T	NA	NA	NA	Yes	Yes	No	Yes	No	No	No	No	No	No	No	No	NA	No other tumours	---	54	---	Yes	NA	F	Welander et al., Endocrine-Related Cancer, 2014b
	32	F374Y	c.1121T>A	Yes	Yes	No	Yes	No	No	Yes	No	No	No	No	No	No	No	No	NA	No other tumours	---	56	---	Yes	NA	F	Welander et al., Endocrine-Related Cancer, 2014b
	33	M368I	c.1104G>A	NA	NA	NA	Yes	No	No	Yes	No	No	No	No	No	No	No	No	NA	Ductal Breast Carcinoma In situ	---	61	---	Yes	NA	F	Welander et al., Endocrine-Related Cancer, 2014b
	34	I412N, Y532C (cis)	c.[1234T>A; 1595A>G]	1412N found in blood, Y532C is not	No	Yes	Yes	No	No	Yes	No	No	No	No	No	No	No	No	NA	No other tumours	---	47	---	Yes	NA	M	Welander et al., Endocrine-Related Cancer, 2014b
	35	A530E	c.1589C>A	No	No	Yes	Yes	No	No	Yes	No	No	No	No	No	No	No	No	NA	No other tumours	---	43	---	Yes	NA	F	Welander et al., Endocrine-Related Cancer, 2014b
	36	P544S	c.1630C>T	No	No	Yes	Yes	NA	NA	No	No	Yes (periampullar)	No	NA	NA	NA	NA	NA	NA	NA	---	54	---	NA	NA	F	Zhuang et al., Endocrine-Related Cancer, 2016
	37	T519M	c.1556C>T	NA	NA	NA	Yes	NA	NA	No	No	Yes	No	NA	NA	NA	NA	NA	NA	NA	---	46	---	NA	NA	F	Zhuang et al., Endocrine-Related Cancer, 2016
	38	A530V	c.1589C>T	No	No	Yes	Yes	NA	No	No	No	No	Yes	NA	NA	NA	No	No	NA	NA	---	32	---	Yes	NA	F	Abdullah et al., Oncology Letters, 2017
	Patient #	Amino acid Mutation	DNA Mutation	Mutation found in Non-Cancerous Tissue	Germline Mutation	Somatic Mutation	Heterozygous Mutation	Gain of EPAS1	Family History	Pheochromocytoma	Paraganglioma (PGL)	Gangliocytic PGL	PGL (Organ of Zuckerkandl)	Hemangioma	Hemangioblastoma	Somatostatinoma	Metastasis	Polycythemia	Ocular Manifestations	Other Morbidities	Age of Polycythemia Diagnosis	Age of first PHEO/PGL Tumour	Age of first Somatostatinoma	Noradrenergic Phenotype	EPO	Sex	Publication
Class 2 Disease	39	G537W	c.1609G>T	Yes	Yes	No	Yes	NA	Patients 39-41 are related	No	No	No	No	No	No	No	No	Yes	NA	Deep Venous Thrombosis	23	---	---	NA	Elevated	M	Percy et al., NEJM, 2008a; Percy et al., Blood, 2008b
	40	G537W	c.1609G>T	Yes	Yes	No	Yes	NA	Patients 39-41 are related	No	No	No	No	No	No	No	No	Yes	NA	Myocardial infarction	35	---	---	NA	Elevated	F	Percy et al., NEJM, 2008a
	41	G537W	c.1609G>T	Yes	Yes	No	Yes	NA	Patients 39-41 are related	No	No	No	No	No	No	No	No	Yes	NA	Diverticulitis	54	---	---	NA	Elevated	F	Percy et al., NEJM, 2008a
	42	M535T	c.1604T>C	Yes	NA	NA	Yes	NA	No	No	No	No	No	No	No	No	No	Yes	NA	NA	27	---	---	NA	Normal	F	Percy et al., American Journal of Hematology, 2012
	43	M535T	c.1604T>C	Yes	NA	NA	Yes	NA	No	No	No	No	No	No	No	No	No	Yes	NA	NA	49	---	---	NA	Elevated	M	Percy et al., American Journal of Hematology, 2012
	44	F540L	c.1620C>G	Yes	NA	NA	Yes	NA	Family history of polycythemia	No	No	No	No	No	No	No	No	Yes	NA	NA	35	---	---	NA	Normal	M	Percy et al., American Journal of Hematology, 2012
	45	M535V	c.1603A>G	Yes	NA	NA	Yes	NA	No	No	No	No	No	No	No	No	No	Yes	NA	NA	23	---	---	NA	Elevated	F	Percy et al., Blood, 2008b
	46	G537R	c.1609G>A	Yes	NA	NA	Yes	NA	No	No	No	No	No	No	No	No	No	Yes	NA	NA	20	---	---	NA	Elevated	F	Percy et al., Blood, 2008b
	47	G537R	c.1609G>A	Yes	NA	NA	Yes	NA	Father had polycythemia	No	No	No	No	No	No	No	No	Yes	NA	Mesenteric Thrombosis	16	---	---	NA	Elevated	F	Percy et al., Blood, 2008b
	48	G537R	c.1609G>A	Yes	Yes	No	Yes	NA	Patients 48-49 are related	No	No	No	No	No	No	No	No	Yes	NA	NA	21	---	---	NA	Elevated	M	Percy et al., Blood, 2008b
	49	G537R	c.1609G>A	Yes	Yes	No	Yes	NA	Patients 48-49 are related	No	No	No	No	No	No	No	No	Yes	NA	NA	11	---	---	NA	Elevated	F	Percy et al., Blood, 2008b
	50	M535I	c.1605G>A	Yes	Yes	No	Yes	NA	Patients 50-51 are related	No	No	No	No	No	No	No	No	Yes	NA	NA	38	---	---	NA	Elevated	F	Martini et al., Haematologica, 2008
	51	M535I	c.1605G>A	Yes	Yes	No	Yes	NA	Patients 50-51 are related	No	No	No	No	No	No	No	No	Yes	NA	NA	14	---	---	NA	Normal	M	Martini et al., Haematologica, 2008
	52	D539E	c.1617C>G	Yes	NA	NA	Yes	NA	No	No	No	No	No	No	No	No	No	Yes	NA	NA	17	---	---	NA	Elevated	F	van Wijk et al., Haematologica, 2009
	53	G537R	c.1609G>A	Yes	NA	NA	Yes	NA	No	No	No	No	No	No	No	No	No	Yes	NA	NA	15	---	---	NA	Normal	M	Perrotta et al., Haematologica, 2013
	54	I533V	C.1597A>G	Yes	Yes	No	Yes	NA	Patients 54-55 are related	No	No	No	No	No	No	No	No	Yes	NA	NA	30	---	---	NA	Normal	M	Perrotta et al., Haematologica, 2014
	55	I533V	C.1597A>G	Yes	Yes	No	Yes	NA	Patients 54-55 are related	No	No	No	No	No	No	No	No	Yes	NA	NA	16	---	---	NA	Normal	F	Perrotta et al., Haematologica, 2015
	56	G537R	c.1609G>A	Yes	Yes	No	Yes	NA	Patients 56-59 are related	No	No	No	No	No	No	No	No	Yes	NA	NA	27	---	---	NA	Elevated	F	Gale et al., Blood, 2008; Howarth et al., Scand J Haematol, 1979
	57	G537R	c.1609G>A	Yes	Yes	No	Yes	NA	Patients 56-59 are related	No	No	No	No	No	No	No	No	Yes	NA	NA	32	---	---	NA	Elevated	M	Gale et al., Blood, 2008; Howarth et al., Scand J Haematol, 1979
	58	G537R	c.1609G>A	Yes	Yes	No	Yes	NA	Patients 56-59 are related	No	No	No	No	No	No	No	No	Yes	NA	NA	66	---	---	NA	NA	F	Gale et al., Blood, 2008; Howarth et al., Scand J Haematol, 1979
	59	G537R	c.1609G>A	Yes	Yes	No	Yes	NA	Patients 56-59 are related	No	No	No	No	No	No	No	No	Yes	NA	NA	6	---	---	NA	Elevated	F	Gale et al., Blood, 2008; Howarth et al., Scand J Haematol, 1979
	60	M535T	c.1604T>C	Yes	Yes	No	Yes	NA	Patients 60-63 are related	No	No	No	No	No	No	No	No	Yes	NA	Pulmonary Embolism	42	---	---	NA	Elevated	M	Alaikov et al., Hematology, 2016
	61	M535T	c.1604T>C	Yes	Yes	No	Yes	NA	Patients 60-63 are related	No	No	No	No	No	No	No	No	Yes	NA	NA	34	---	---	NA	Elevated	F	Alaikov et al., Hematology, 2016
	62	M535T	c.1604T>C	Yes	Yes	No	Yes	NA	Patients 60-63 are related	No	No	No	No	No	No	No	No	Yes	NA	NA	26	---	---	NA	Normal	M	Alaikov et al., Hematology, 2016
	63	M535T	c.1604T>C	Yes	Yes	No	Yes	NA	Patients 60-63 are related	No	No	No	No	No	No	No	No	No	NA	NA	4 (not diagnosed)	---	---	NA	Normal	F	Alaikov et al., Hematology, 2016
	64	P534L	NA	NA	NA	NA	NA	NA	NA	NA	NA	NA	NA	NA	NA	NA	NA	Yes	NA	Pulmonary Disease	NA	NA	NA	NA	NA	NA	Furlow et al., JBC, 2009
	65	G537R	c.1609G>A	Yes	Yes	No	Yes	NA	Patients 65-66 are related	No	No	No	No	No	No	No	No	Yes	NA	Renal Cancer (related to sporadic VHL mutation)	NA	---	---	NA	Elevated	M	Liu et al., Cancer Biology & Therapy, 2017b
	66	G537R	c.1609G>A	Yes	Yes	No	Yes	NA	Patients 65-66 are related	No	No	No	No	No	No	No	No	Yes	NA	NA	NA	---	---	NA	Elevated	F	Liu et al., Cancer Biology & Therapy, 2017b
	Patient #	Amino acid Mutation	DNA Mutation	Mutation found in Non-Cancerous Tissue	Germline Mutation	Somatic Mutation	Heterozygous Mutation	Gain of EPAS1	Family History	Pheochromocytoma	Paraganglioma (PGL)	Gangliocytic PGL	PGL (Organ of Zuckerkandl)	Hemangioma	Hemangioblastoma	Somatostatinoma	Metastasis	Polycythemia	Ocular Manifestations	Other Morbidities	Age of Polycythemia Diagnosis	Age of first Tumour	Age of first Somatostatinoma	Noradrenergic Phenotype	EPO	Sex	Publication
	67	F374Y, Q561K	c.[1121T>A; 1681C>A]	NA	NA	NA	NA	NA	No	No	No	NA	NA	NA	Yes	NA	No	No	NA	NA	---	63	---	NA	NA	M	Taieb et al., J Clin Endocrinol Metab, 2016
